# Supplementary material for: Target position and avoidance margin effects on path planning in obstacle avoidance
Source: Sci Rep. 2021 Jul 27;11:15285. doi: 10.1038/s41598-021-94638-y (PMC8316463; doi:10.1038/s41598-021-94638-y)
Supplement: Supplementary file 1 — Supplementary Information 1. [file 41598_2021_94638_MOESM1_ESM.xlsx]

## Sheet: findings
Subject	repeat	cup	box	move
1	1	Middle	OneMiddle	Right
2	1	Middle	OneMiddle	Right
3	1	Middle	OneMiddle	Right
4	1	Middle	OneMiddle	Right
5	1	Middle	OneMiddle	Right
6	1	Middle	OneMiddle	Right
7	1	Middle	OneMiddle	Right
8	1	Middle	OneMiddle	Right
9	1	Middle	OneMiddle	Right
10	1	Middle	OneMiddle	Right
11	1	Middle	OneMiddle	Right
12	1	Middle	OneMiddle	Right
1	1	Middle	TwoRight	Left
2	1	Middle	TwoRight	Left
3	1	Middle	TwoRight	Left
4	1	Middle	TwoRight	Left
5	1	Middle	TwoRight	Left
6	1	Middle	TwoRight	Left
7	1	Middle	TwoRight	Right
8	1	Middle	TwoRight	Left
9	1	Middle	TwoRight	Left
10	1	Middle	TwoRight	Right
11	1	Middle	TwoRight	Left
12	1	Middle	TwoRight	Left
1	1	Middle	TwoMiddle	Right
2	1	Middle	TwoMiddle	Right
3	1	Middle	TwoMiddle	Right
4	1	Middle	TwoMiddle	Right
5	1	Middle	TwoMiddle	Right
6	1	Middle	TwoMiddle	Right
7	1	Middle	TwoMiddle	Right
8	1	Middle	TwoMiddle	Right
9	1	Middle	TwoMiddle	Right
10	1	Middle	TwoMiddle	Right
11	1	Middle	TwoMiddle	Right
12	1	Middle	TwoMiddle	Right
1	1	Middle	TwoLeft	Right
2	1	Middle	TwoLeft	Right
3	1	Middle	TwoLeft	Right
4	1	Middle	TwoLeft	Right
5	1	Middle	TwoLeft	Right
6	1	Middle	TwoLeft	Right
7	1	Middle	TwoLeft	Right
8	1	Middle	TwoLeft	Right
9	1	Middle	TwoLeft	Right
10	1	Middle	TwoLeft	Right
11	1	Middle	TwoLeft	Right
12	1	Middle	TwoLeft	Right
1	1	Middle	ThreeMiddle	Right
2	1	Middle	ThreeMiddle	Right
3	1	Middle	ThreeMiddle	Right
4	1	Middle	ThreeMiddle	Right
5	1	Middle	ThreeMiddle	Right
6	1	Middle	ThreeMiddle	Right
7	1	Middle	ThreeMiddle	Right
8	1	Middle	ThreeMiddle	Right
9	1	Middle	ThreeMiddle	Right
10	1	Middle	ThreeMiddle	Right
11	1	Middle	ThreeMiddle	Right
12	1	Middle	ThreeMiddle	Right
1	1	Middle	ThreeRight	Left
2	1	Middle	ThreeRight	Left
3	1	Middle	ThreeRight	Left
4	1	Middle	ThreeRight	Left
5	1	Middle	ThreeRight	Left
6	1	Middle	ThreeRight	Left
7	1	Middle	ThreeRight	Right
8	1	Middle	ThreeRight	Left
9	1	Middle	ThreeRight	Left
10	1	Middle	ThreeRight	Right
11	1	Middle	ThreeRight	Left
12	1	Middle	ThreeRight	Left
1	1	Middle	ThreeLeft	Right
2	1	Middle	ThreeLeft	Right
3	1	Middle	ThreeLeft	Right
4	1	Middle	ThreeLeft	Right
5	1	Middle	ThreeLeft	Right
6	1	Middle	ThreeLeft	Right
7	1	Middle	ThreeLeft	Right
8	1	Middle	ThreeLeft	Right
9	1	Middle	ThreeLeft	Right
10	1	Middle	ThreeLeft	Right
11	1	Middle	ThreeLeft	Right
12	1	Middle	ThreeLeft	Right
1	2	Middle	OneMiddle	Right
2	2	Middle	OneMiddle	Right
3	2	Middle	OneMiddle	Right
4	2	Middle	OneMiddle	Left
5	2	Middle	OneMiddle	Right
6	2	Middle	OneMiddle	Right
7	2	Middle	OneMiddle	Right
8	2	Middle	OneMiddle	Right
9	2	Middle	OneMiddle	Right
10	2	Middle	OneMiddle	Right
11	2	Middle	OneMiddle	Right
12	2	Middle	OneMiddle	Right
1	2	Middle	TwoRight	Left
2	2	Middle	TwoRight	Left
3	2	Middle	TwoRight	Left
4	2	Middle	TwoRight	Left
5	2	Middle	TwoRight	Left
6	2	Middle	TwoRight	Left
7	2	Middle	TwoRight	Right
8	2	Middle	TwoRight	Left
9	2	Middle	TwoRight	Left
10	2	Middle	TwoRight	Right
11	2	Middle	TwoRight	Left
12	2	Middle	TwoRight	Left
1	2	Middle	TwoMiddle	Right
2	2	Middle	TwoMiddle	Right
3	2	Middle	TwoMiddle	Right
4	2	Middle	TwoMiddle	Right
5	2	Middle	TwoMiddle	Right
6	2	Middle	TwoMiddle	Right
7	2	Middle	TwoMiddle	Right
8	2	Middle	TwoMiddle	Right
9	2	Middle	TwoMiddle	Right
10	2	Middle	TwoMiddle	Right
11	2	Middle	TwoMiddle	Right
12	2	Middle	TwoMiddle	Right
1	2	Middle	TwoLeft	Right
2	2	Middle	TwoLeft	Right
3	2	Middle	TwoLeft	Right
4	2	Middle	TwoLeft	Right
5	2	Middle	TwoLeft	Right
6	2	Middle	TwoLeft	Right
7	2	Middle	TwoLeft	Right
8	2	Middle	TwoLeft	Right
9	2	Middle	TwoLeft	Right
10	2	Middle	TwoLeft	Right
11	2	Middle	TwoLeft	Right
12	2	Middle	TwoLeft	Right
1	2	Middle	ThreeMiddle	Right
2	2	Middle	ThreeMiddle	Right
3	2	Middle	ThreeMiddle	Right
4	2	Middle	ThreeMiddle	Right
5	2	Middle	ThreeMiddle	Right
6	2	Middle	ThreeMiddle	Right
7	2	Middle	ThreeMiddle	Right
8	2	Middle	ThreeMiddle	Right
9	2	Middle	ThreeMiddle	Right
10	2	Middle	ThreeMiddle	Right
11	2	Middle	ThreeMiddle	Right
12	2	Middle	ThreeMiddle	Right
1	2	Middle	ThreeRight	Left
2	2	Middle	ThreeRight	Left
3	2	Middle	ThreeRight	Left
4	2	Middle	ThreeRight	Left
5	2	Middle	ThreeRight	Left
6	2	Middle	ThreeRight	Left
7	2	Middle	ThreeRight	Right
8	2	Middle	ThreeRight	Left
9	2	Middle	ThreeRight	Left
10	2	Middle	ThreeRight	Right
11	2	Middle	ThreeRight	Left
12	2	Middle	ThreeRight	Left
1	2	Middle	ThreeLeft	Right
2	2	Middle	ThreeLeft	Right
3	2	Middle	ThreeLeft	Right
4	2	Middle	ThreeLeft	Right
5	2	Middle	ThreeLeft	Right
6	2	Middle	ThreeLeft	Right
7	2	Middle	ThreeLeft	Right
8	2	Middle	ThreeLeft	Right
9	2	Middle	ThreeLeft	Right
10	2	Middle	ThreeLeft	Right
11	2	Middle	ThreeLeft	Right
12	2	Middle	ThreeLeft	Right
1	3	Middle	OneMiddle	Right
2	3	Middle	OneMiddle	Right
3	3	Middle	OneMiddle	Right
4	3	Middle	OneMiddle	Right
5	3	Middle	OneMiddle	Right
6	3	Middle	OneMiddle	Right
7	3	Middle	OneMiddle	Right
8	3	Middle	OneMiddle	Right
9	3	Middle	OneMiddle	Right
10	3	Middle	OneMiddle	Right
11	3	Middle	OneMiddle	Right
12	3	Middle	OneMiddle	Right
1	3	Middle	TwoRight	Left
2	3	Middle	TwoRight	Left
3	3	Middle	TwoRight	Left
4	3	Middle	TwoRight	Left
5	3	Middle	TwoRight	Left
6	3	Middle	TwoRight	Left
7	3	Middle	TwoRight	Right
8	3	Middle	TwoRight	Left
9	3	Middle	TwoRight	Left
10	3	Middle	TwoRight	Right
11	3	Middle	TwoRight	Left
12	3	Middle	TwoRight	Left
1	3	Middle	TwoMiddle	Right
2	3	Middle	TwoMiddle	Right
3	3	Middle	TwoMiddle	Right
4	3	Middle	TwoMiddle	Right
5	3	Middle	TwoMiddle	Right
6	3	Middle	TwoMiddle	Right
7	3	Middle	TwoMiddle	Right
8	3	Middle	TwoMiddle	Right
9	3	Middle	TwoMiddle	Right
10	3	Middle	TwoMiddle	Right
11	3	Middle	TwoMiddle	Right
12	3	Middle	TwoMiddle	Right
1	3	Middle	TwoLeft	Right
2	3	Middle	TwoLeft	Right
3	3	Middle	TwoLeft	Right
4	3	Middle	TwoLeft	Right
5	3	Middle	TwoLeft	Right
6	3	Middle	TwoLeft	Right
7	3	Middle	TwoLeft	Right
8	3	Middle	TwoLeft	Right
9	3	Middle	TwoLeft	Right
10	3	Middle	TwoLeft	Right
11	3	Middle	TwoLeft	Right
12	3	Middle	TwoLeft	Right
1	3	Middle	ThreeMiddle	Right
2	3	Middle	ThreeMiddle	Right
3	3	Middle	ThreeMiddle	Right
4	3	Middle	ThreeMiddle	Right
5	3	Middle	ThreeMiddle	Right
6	3	Middle	ThreeMiddle	Right
7	3	Middle	ThreeMiddle	Right
8	3	Middle	ThreeMiddle	Right
9	3	Middle	ThreeMiddle	Right
10	3	Middle	ThreeMiddle	Right
11	3	Middle	ThreeMiddle	Right
12	3	Middle	ThreeMiddle	Right
1	3	Middle	ThreeRight	Left
2	3	Middle	ThreeRight	Left
3	3	Middle	ThreeRight	Left
4	3	Middle	ThreeRight	Left
5	3	Middle	ThreeRight	Left
6	3	Middle	ThreeRight	Left
7	3	Middle	ThreeRight	Right
8	3	Middle	ThreeRight	Left
9	3	Middle	ThreeRight	Left
10	3	Middle	ThreeRight	Right
11	3	Middle	ThreeRight	Left
12	3	Middle	ThreeRight	Left
1	3	Middle	ThreeLeft	Right
2	3	Middle	ThreeLeft	Right
3	3	Middle	ThreeLeft	Right
4	3	Middle	ThreeLeft	Right
5	3	Middle	ThreeLeft	Right
6	3	Middle	ThreeLeft	Right
7	3	Middle	ThreeLeft	Right
8	3	Middle	ThreeLeft	Right
9	3	Middle	ThreeLeft	Right
10	3	Middle	ThreeLeft	Right
11	3	Middle	ThreeLeft	Right
12	3	Middle	ThreeLeft	Right
1	1	Left	OneMiddle	Right
2	1	Left	OneMiddle	Left
3	1	Left	OneMiddle	Left
4	1	Left	OneMiddle	Left
5	1	Left	OneMiddle	Right
6	1	Left	OneMiddle	Left
7	1	Left	OneMiddle	Right
8	1	Left	OneMiddle	Right
9	1	Left	OneMiddle	Right
10	1	Left	OneMiddle	Left
11	1	Left	OneMiddle	Right
12	1	Left	OneMiddle	Right
1	1	Left	TwoRight	Left
2	1	Left	TwoRight	Left
3	1	Left	TwoRight	Left
4	1	Left	TwoRight	Right
5	1	Left	TwoRight	Left
6	1	Left	TwoRight	Left
7	1	Left	TwoRight	Right
8	1	Left	TwoRight	Left
9	1	Left	TwoRight	Left
10	1	Left	TwoRight	Right
11	1	Left	TwoRight	Left
12	1	Left	TwoRight	Left
1	1	Left	TwoMiddle	Left
2	1	Left	TwoMiddle	Left
3	1	Left	TwoMiddle	Left
4	1	Left	TwoMiddle	Left
5	1	Left	TwoMiddle	Left
6	1	Left	TwoMiddle	Left
7	1	Left	TwoMiddle	Right
8	1	Left	TwoMiddle	Right
9	1	Left	TwoMiddle	Left
10	1	Left	TwoMiddle	Right
11	1	Left	TwoMiddle	Left
12	1	Left	TwoMiddle	Right
1	1	Left	TwoLeft	Right
2	1	Left	TwoLeft	Right
3	1	Left	TwoLeft	Right
4	1	Left	TwoLeft	Right
5	1	Left	TwoLeft	Right
6	1	Left	TwoLeft	Right
7	1	Left	TwoLeft	Right
8	1	Left	TwoLeft	Right
9	1	Left	TwoLeft	Right
10	1	Left	TwoLeft	Right
11	1	Left	TwoLeft	Right
12	1	Left	TwoLeft	Right
1	1	Left	ThreeMiddle	Left
2	1	Left	ThreeMiddle	Right
3	1	Left	ThreeMiddle	Left
4	1	Left	ThreeMiddle	Left
5	1	Left	ThreeMiddle	Left
6	1	Left	ThreeMiddle	Left
7	1	Left	ThreeMiddle	Right
8	1	Left	ThreeMiddle	Right
9	1	Left	ThreeMiddle	Left
10	1	Left	ThreeMiddle	Right
11	1	Left	ThreeMiddle	Left
12	1	Left	ThreeMiddle	Right
1	1	Left	ThreeRight	Left
2	1	Left	ThreeRight	Left
3	1	Left	ThreeRight	Left
4	1	Left	ThreeRight	Left
5	1	Left	ThreeRight	Left
6	1	Left	ThreeRight	Left
7	1	Left	ThreeRight	Right
8	1	Left	ThreeRight	Left
9	1	Left	ThreeRight	Left
10	1	Left	ThreeRight	Right
11	1	Left	ThreeRight	Left
12	1	Left	ThreeRight	Left
1	1	Left	ThreeLeft	Right
2	1	Left	ThreeLeft	Right
3	1	Left	ThreeLeft	Right
4	1	Left	ThreeLeft	Right
5	1	Left	ThreeLeft	Right
6	1	Left	ThreeLeft	Right
7	1	Left	ThreeLeft	Right
8	1	Left	ThreeLeft	Right
9	1	Left	ThreeLeft	Right
10	1	Left	ThreeLeft	Right
11	1	Left	ThreeLeft	Right
12	1	Left	ThreeLeft	Right
1	2	Left	OneMiddle	Left
2	2	Left	OneMiddle	Left
3	2	Left	OneMiddle	Left
4	2	Left	OneMiddle	Left
5	2	Left	OneMiddle	Right
6	2	Left	OneMiddle	Left
7	2	Left	OneMiddle	Right
8	2	Left	OneMiddle	Right
9	2	Left	OneMiddle	Left
10	2	Left	OneMiddle	Left
11	2	Left	OneMiddle	Left
12	2	Left	OneMiddle	Right
1	2	Left	TwoRight	Left
2	2	Left	TwoRight	Left
3	2	Left	TwoRight	Left
4	2	Left	TwoRight	Left
5	2	Left	TwoRight	Left
6	2	Left	TwoRight	Left
7	2	Left	TwoRight	Right
8	2	Left	TwoRight	Left
9	2	Left	TwoRight	Left
10	2	Left	TwoRight	Right
11	2	Left	TwoRight	Left
12	2	Left	TwoRight	Left
1	2	Left	TwoMiddle	Left
2	2	Left	TwoMiddle	Left
3	2	Left	TwoMiddle	Left
4	2	Left	TwoMiddle	Right
5	2	Left	TwoMiddle	Left
6	2	Left	TwoMiddle	Left
7	2	Left	TwoMiddle	Right
8	2	Left	TwoMiddle	Right
9	2	Left	TwoMiddle	Left
10	2	Left	TwoMiddle	Right
11	2	Left	TwoMiddle	Left
12	2	Left	TwoMiddle	Right
1	2	Left	TwoLeft	Right
2	2	Left	TwoLeft	Right
3	2	Left	TwoLeft	Right
4	2	Left	TwoLeft	Right
5	2	Left	TwoLeft	Right
6	2	Left	TwoLeft	Right
7	2	Left	TwoLeft	Right
8	2	Left	TwoLeft	Right
9	2	Left	TwoLeft	Right
10	2	Left	TwoLeft	Right
11	2	Left	TwoLeft	Right
12	2	Left	TwoLeft	Right
1	2	Left	ThreeMiddle	Left
2	2	Left	ThreeMiddle	Right
3	2	Left	ThreeMiddle	Left
4	2	Left	ThreeMiddle	Left
5	2	Left	ThreeMiddle	Left
6	2	Left	ThreeMiddle	Left
7	2	Left	ThreeMiddle	Right
8	2	Left	ThreeMiddle	Right
9	2	Left	ThreeMiddle	Left
10	2	Left	ThreeMiddle	Right
11	2	Left	ThreeMiddle	Left
12	2	Left	ThreeMiddle	Right
1	2	Left	ThreeRight	Left
2	2	Left	ThreeRight	Left
3	2	Left	ThreeRight	Left
4	2	Left	ThreeRight	Left
5	2	Left	ThreeRight	Left
6	2	Left	ThreeRight	Left
7	2	Left	ThreeRight	Right
8	2	Left	ThreeRight	Left
9	2	Left	ThreeRight	Left
10	2	Left	ThreeRight	Right
11	2	Left	ThreeRight	Left
12	2	Left	ThreeRight	Left
1	2	Left	ThreeLeft	Right
2	2	Left	ThreeLeft	Right
3	2	Left	ThreeLeft	Right
4	2	Left	ThreeLeft	Right
5	2	Left	ThreeLeft	Right
6	2	Left	ThreeLeft	Right
7	2	Left	ThreeLeft	Right
8	2	Left	ThreeLeft	Right
9	2	Left	ThreeLeft	Right
10	2	Left	ThreeLeft	Right
11	2	Left	ThreeLeft	Right
12	2	Left	ThreeLeft	Right
1	3	Left	OneMiddle	Left
2	3	Left	OneMiddle	Left
3	3	Left	OneMiddle	Left
4	3	Left	OneMiddle	Left
5	3	Left	OneMiddle	Right
6	3	Left	OneMiddle	Left
7	3	Left	OneMiddle	Right
8	3	Left	OneMiddle	Right
9	3	Left	OneMiddle	Left
10	3	Left	OneMiddle	Right
11	3	Left	OneMiddle	Left
12	3	Left	OneMiddle	Right
1	3	Left	TwoRight	Left
2	3	Left	TwoRight	Left
3	3	Left	TwoRight	Left
4	3	Left	TwoRight	Right
5	3	Left	TwoRight	Left
6	3	Left	TwoRight	Left
7	3	Left	TwoRight	Right
8	3	Left	TwoRight	Left
9	3	Left	TwoRight	Left
10	3	Left	TwoRight	Right
11	3	Left	TwoRight	Left
12	3	Left	TwoRight	Left
1	3	Left	TwoMiddle	Left
2	3	Left	TwoMiddle	Left
3	3	Left	TwoMiddle	Left
4	3	Left	TwoMiddle	Right
5	3	Left	TwoMiddle	Left
6	3	Left	TwoMiddle	Left
7	3	Left	TwoMiddle	Right
8	3	Left	TwoMiddle	Right
9	3	Left	TwoMiddle	Left
10	3	Left	TwoMiddle	Right
11	3	Left	TwoMiddle	Left
12	3	Left	TwoMiddle	Right
1	3	Left	TwoLeft	Right
2	3	Left	TwoLeft	Right
3	3	Left	TwoLeft	Right
4	3	Left	TwoLeft	Right
5	3	Left	TwoLeft	Right
6	3	Left	TwoLeft	Right
7	3	Left	TwoLeft	Right
8	3	Left	TwoLeft	Right
9	3	Left	TwoLeft	Right
10	3	Left	TwoLeft	Right
11	3	Left	TwoLeft	Right
12	3	Left	TwoLeft	Right
1	3	Left	ThreeMiddle	Left
2	3	Left	ThreeMiddle	Right
3	3	Left	ThreeMiddle	Left
4	3	Left	ThreeMiddle	Left
5	3	Left	ThreeMiddle	Left
6	3	Left	ThreeMiddle	Left
7	3	Left	ThreeMiddle	Right
8	3	Left	ThreeMiddle	Right
9	3	Left	ThreeMiddle	Left
10	3	Left	ThreeMiddle	Right
11	3	Left	ThreeMiddle	Left
12	3	Left	ThreeMiddle	Right
1	3	Left	ThreeRight	Left
2	3	Left	ThreeRight	Left
3	3	Left	ThreeRight	Left
4	3	Left	ThreeRight	Left
5	3	Left	ThreeRight	Left
6	3	Left	ThreeRight	Left
7	3	Left	ThreeRight	Right
8	3	Left	ThreeRight	Left
9	3	Left	ThreeRight	Left
10	3	Left	ThreeRight	Right
11	3	Left	ThreeRight	Left
12	3	Left	ThreeRight	Left
1	3	Left	ThreeLeft	Right
2	3	Left	ThreeLeft	Right
3	3	Left	ThreeLeft	Right
4	3	Left	ThreeLeft	Right
5	3	Left	ThreeLeft	Right
6	3	Left	ThreeLeft	Right
7	3	Left	ThreeLeft	Right
8	3	Left	ThreeLeft	Right
9	3	Left	ThreeLeft	Right
10	3	Left	ThreeLeft	Right
11	3	Left	ThreeLeft	Right
12	3	Left	ThreeLeft	Right
1	1	Right	OneMiddle	Right
2	1	Right	OneMiddle	Right
3	1	Right	OneMiddle	Right
4	1	Right	OneMiddle	Right
5	1	Right	OneMiddle	Right
6	1	Right	OneMiddle	Right
7	1	Right	OneMiddle	Right
8	1	Right	OneMiddle	Right
9	1	Right	OneMiddle	Right
10	1	Right	OneMiddle	Right
11	1	Right	OneMiddle	Right
12	1	Right	OneMiddle	Right
1	1	Right	TwoRight	Left
2	1	Right	TwoRight	Left
3	1	Right	TwoRight	Right
4	1	Right	TwoRight	Right
5	1	Right	TwoRight	Left
6	1	Right	TwoRight	Left
7	1	Right	TwoRight	Right
8	1	Right	TwoRight	Left
9	1	Right	TwoRight	Left
10	1	Right	TwoRight	Right
11	1	Right	TwoRight	Left
12	1	Right	TwoRight	Right
1	1	Right	TwoMiddle	Right
2	1	Right	TwoMiddle	Right
3	1	Right	TwoMiddle	Right
4	1	Right	TwoMiddle	Right
5	1	Right	TwoMiddle	Right
6	1	Right	TwoMiddle	Right
7	1	Right	TwoMiddle	Right
8	1	Right	TwoMiddle	Right
9	1	Right	TwoMiddle	Right
10	1	Right	TwoMiddle	Right
11	1	Right	TwoMiddle	Right
12	1	Right	TwoMiddle	Right
1	1	Right	TwoLeft	Right
2	1	Right	TwoLeft	Right
3	1	Right	TwoLeft	Right
4	1	Right	TwoLeft	Right
5	1	Right	TwoLeft	Right
6	1	Right	TwoLeft	Right
7	1	Right	TwoLeft	Right
8	1	Right	TwoLeft	Right
9	1	Right	TwoLeft	Right
10	1	Right	TwoLeft	Right
11	1	Right	TwoLeft	Right
12	1	Right	TwoLeft	Right
1	1	Right	ThreeMiddle	Right
2	1	Right	ThreeMiddle	Right
3	1	Right	ThreeMiddle	Right
4	1	Right	ThreeMiddle	Right
5	1	Right	ThreeMiddle	Right
6	1	Right	ThreeMiddle	Right
7	1	Right	ThreeMiddle	Right
8	1	Right	ThreeMiddle	Right
9	1	Right	ThreeMiddle	Right
10	1	Right	ThreeMiddle	Right
11	1	Right	ThreeMiddle	Right
12	1	Right	ThreeMiddle	Right
1	1	Right	ThreeRight	Right
2	1	Right	ThreeRight	Left
3	1	Right	ThreeRight	Left
4	1	Right	ThreeRight	Right
5	1	Right	ThreeRight	Right
6	1	Right	ThreeRight	Left
7	1	Right	ThreeRight	Right
8	1	Right	ThreeRight	Left
9	1	Right	ThreeRight	Right
10	1	Right	ThreeRight	Right
11	1	Right	ThreeRight	Left
12	1	Right	ThreeRight	Left
1	1	Right	ThreeLeft	Right
2	1	Right	ThreeLeft	Right
3	1	Right	ThreeLeft	Right
4	1	Right	ThreeLeft	Right
5	1	Right	ThreeLeft	Right
6	1	Right	ThreeLeft	Right
7	1	Right	ThreeLeft	Right
8	1	Right	ThreeLeft	Right
9	1	Right	ThreeLeft	Right
10	1	Right	ThreeLeft	Right
11	1	Right	ThreeLeft	Right
12	1	Right	ThreeLeft	Right
1	2	Right	OneMiddle	Right
2	2	Right	OneMiddle	Right
3	2	Right	OneMiddle	Right
4	2	Right	OneMiddle	Right
5	2	Right	OneMiddle	Right
6	2	Right	OneMiddle	Right
7	2	Right	OneMiddle	Right
8	2	Right	OneMiddle	Right
9	2	Right	OneMiddle	Right
10	2	Right	OneMiddle	Right
11	2	Right	OneMiddle	Right
12	2	Right	OneMiddle	Right
1	2	Right	TwoRight	Left
2	2	Right	TwoRight	Left
3	2	Right	TwoRight	Right
4	2	Right	TwoRight	Right
5	2	Right	TwoRight	Left
6	2	Right	TwoRight	Left
7	2	Right	TwoRight	Right
8	2	Right	TwoRight	Left
9	2	Right	TwoRight	Left
10	2	Right	TwoRight	Right
11	2	Right	TwoRight	Left
12	2	Right	TwoRight	Right
1	2	Right	TwoMiddle	Right
2	2	Right	TwoMiddle	Right
3	2	Right	TwoMiddle	Right
4	2	Right	TwoMiddle	Right
5	2	Right	TwoMiddle	Right
6	2	Right	TwoMiddle	Right
7	2	Right	TwoMiddle	Right
8	2	Right	TwoMiddle	Right
9	2	Right	TwoMiddle	Right
10	2	Right	TwoMiddle	Right
11	2	Right	TwoMiddle	Right
12	2	Right	TwoMiddle	Right
1	2	Right	TwoLeft	Right
2	2	Right	TwoLeft	Right
3	2	Right	TwoLeft	Right
4	2	Right	TwoLeft	Right
5	2	Right	TwoLeft	Right
6	2	Right	TwoLeft	Right
7	2	Right	TwoLeft	Right
8	2	Right	TwoLeft	Right
9	2	Right	TwoLeft	Right
10	2	Right	TwoLeft	Right
11	2	Right	TwoLeft	Right
12	2	Right	TwoLeft	Right
1	2	Right	ThreeMiddle	Right
2	2	Right	ThreeMiddle	Right
3	2	Right	ThreeMiddle	Right
4	2	Right	ThreeMiddle	Right
5	2	Right	ThreeMiddle	Right
6	2	Right	ThreeMiddle	Right
7	2	Right	ThreeMiddle	Right
8	2	Right	ThreeMiddle	Right
9	2	Right	ThreeMiddle	Right
10	2	Right	ThreeMiddle	Right
11	2	Right	ThreeMiddle	Right
12	2	Right	ThreeMiddle	Right
1	2	Right	ThreeRight	Right
2	2	Right	ThreeRight	Left
3	2	Right	ThreeRight	Left
4	2	Right	ThreeRight	Left
5	2	Right	ThreeRight	Right
6	2	Right	ThreeRight	Left
7	2	Right	ThreeRight	Right
8	2	Right	ThreeRight	Left
9	2	Right	ThreeRight	Right
10	2	Right	ThreeRight	Right
11	2	Right	ThreeRight	Left
12	2	Right	ThreeRight	Right
1	2	Right	ThreeLeft	Right
2	2	Right	ThreeLeft	Right
3	2	Right	ThreeLeft	Right
4	2	Right	ThreeLeft	Right
5	2	Right	ThreeLeft	Right
6	2	Right	ThreeLeft	Right
7	2	Right	ThreeLeft	Right
8	2	Right	ThreeLeft	Right
9	2	Right	ThreeLeft	Right
10	2	Right	ThreeLeft	Right
11	2	Right	ThreeLeft	Right
12	2	Right	ThreeLeft	Right
1	3	Right	OneMiddle	Right
2	3	Right	OneMiddle	Right
3	3	Right	OneMiddle	Right
4	3	Right	OneMiddle	Right
5	3	Right	OneMiddle	Right
6	3	Right	OneMiddle	Right
7	3	Right	OneMiddle	Right
8	3	Right	OneMiddle	Right
9	3	Right	OneMiddle	Right
10	3	Right	OneMiddle	Right
11	3	Right	OneMiddle	Right
12	3	Right	OneMiddle	Right
1	3	Right	TwoRight	Left
2	3	Right	TwoRight	Left
3	3	Right	TwoRight	Right
4	3	Right	TwoRight	Right
5	3	Right	TwoRight	Left
6	3	Right	TwoRight	Left
7	3	Right	TwoRight	Right
8	3	Right	TwoRight	Left
9	3	Right	TwoRight	Left
10	3	Right	TwoRight	Right
11	3	Right	TwoRight	Left
12	3	Right	TwoRight	Right
1	3	Right	TwoMiddle	Right
2	3	Right	TwoMiddle	Right
3	3	Right	TwoMiddle	Right
4	3	Right	TwoMiddle	Right
5	3	Right	TwoMiddle	Right
6	3	Right	TwoMiddle	Right
7	3	Right	TwoMiddle	Right
8	3	Right	TwoMiddle	Right
9	3	Right	TwoMiddle	Right
10	3	Right	TwoMiddle	Right
11	3	Right	TwoMiddle	Right
12	3	Right	TwoMiddle	Right
1	3	Right	TwoLeft	Right
2	3	Right	TwoLeft	Right
3	3	Right	TwoLeft	Right
4	3	Right	TwoLeft	Right
5	3	Right	TwoLeft	Right
6	3	Right	TwoLeft	Right
7	3	Right	TwoLeft	Right
8	3	Right	TwoLeft	Right
9	3	Right	TwoLeft	Right
10	3	Right	TwoLeft	Right
11	3	Right	TwoLeft	Right
12	3	Right	TwoLeft	Right
1	3	Right	ThreeMiddle	Right
2	3	Right	ThreeMiddle	Right
3	3	Right	ThreeMiddle	Right
4	3	Right	ThreeMiddle	Right
5	3	Right	ThreeMiddle	Right
6	3	Right	ThreeMiddle	Right
7	3	Right	ThreeMiddle	Right
8	3	Right	ThreeMiddle	Right
9	3	Right	ThreeMiddle	Right
10	3	Right	ThreeMiddle	Right
11	3	Right	ThreeMiddle	Right
12	3	Right	ThreeMiddle	Right
1	3	Right	ThreeRight	Right
2	3	Right	ThreeRight	Left
3	3	Right	ThreeRight	Left
4	3	Right	ThreeRight	Left
5	3	Right	ThreeRight	Right
6	3	Right	ThreeRight	Left
7	3	Right	ThreeRight	Right
8	3	Right	ThreeRight	Left
9	3	Right	ThreeRight	Right
10	3	Right	ThreeRight	Right
11	3	Right	ThreeRight	Left
12	3	Right	ThreeRight	Right
1	3	Right	ThreeLeft	Right
2	3	Right	ThreeLeft	Right
3	3	Right	ThreeLeft	Right
4	3	Right	ThreeLeft	Right
5	3	Right	ThreeLeft	Right
6	3	Right	ThreeLeft	Right
7	3	Right	ThreeLeft	Right
8	3	Right	ThreeLeft	Right
9	3	Right	ThreeLeft	Right
10	3	Right	ThreeLeft	Right
11	3	Right	ThreeLeft	Right
12	3	Right	ThreeLeft	Right
